# Supplementary material for: Control of glutamate release by complexes of adenosine and cannabinoid receptors
Source: BMC Biol. 2020 Jan 23;18:9. doi: 10.1186/s12915-020-0739-0 (PMC6979073; doi:10.1186/s12915-020-0739-0)
Supplement: Supplementary file 2 — Additional file 2. Data values 1. EC50 values from Additional file 1: Figure S1. Data values 2. EC50 and Emax values from Additional file 1: Figure S2. Data values 3. Values of cAMP formation from Fig. 5. Data values 4. Values of constitutive activation (cAMP formation) from Fig. 7. [file 12915_2020_739_MOESM2_ESM.xlsx]

## Sheet: Data values 1
	NECA/Gs		CP55940/Gi		5-HT/Gq
	EC50 (μM)		EC50 (μM)		EC50 (μM)
	0.32		0.17		0.37
	0.29		1.24		0.08
	0.54		2.24		0.18
	0.49		1.37		0.22
	0.11		0.25		0.21
avg	0.35		1.054		0.212
SEM	0.0767463		0.385287		0.0466262

## Sheet: Data values 2
	NECA			NECA+CP55940
	EC50 (μM)	EMAX (BRU)		EC50 (μM)	EMAX (BRU)
	0.522	0.013		0.199	0.012
	0.12	0.009		0.516	0.011
	0.286	0.009		0.688	0.008
	0.246	0.007		0.994	0.007
	1.411	0.008		0.455	0.007
avg	0.517	0.0092		0.5704	0.009
SEM	0.232774	0.0010198		0.131811	0.00104881

## Sheet: Data values 3
a) A2A-CB1R +TM4-A2AR
	Basal	Forskolin	CGS 0.5 μM	CP55940 0.2 μM	CP55940 + Forskolin	CP55940 + CGS
	0	104	51.6	8.6	6.5	21.8
	3.5	96	78.4	18	30.5	25.6
	6.5	104	70.4	10.2	6.8	5.6
	7.08	100.11	70.08	10.09	8.96	8.11
	9.82	95.84	81.14	9.91	30.85	15.36
avg	5.38	99.99	70.324	11.36	16.722	15.294
SEM	1.67834	1.80717	5.16169	1.68476	5.71234	3.8349
b) A2A-CB1R +TM5-A2AR
	Basal	Forskolin	CGS 0.5 μM	CP55940 0.2 μM	CP55940 + Forskolin	CP55940 + CGS
	0.2	89.2	61.2	24.8	18.4	84.6
	11	110.8	92.9	4.9	0.2	78
	0.2	110.8	85.7	0.2	7.2	48
	0.13	99.1	64.95	4.11	7.09	99.08
	11.31	90.15	74.79	22.18	5.2	41.1
avg	4.568	100.01	75.908	11.238	7.618	70.156
SEM	2.68961	4.73155	6.00943	5.08169	2.97975	11.0496
c) A2A-CB1R +TM6-A2AR
	Basal	Forskolin	CGS 0.5 μM	CP55940 0.2 μM	CP55940 + Forskolin	CP55940 + CGS
	29	82.5	65.6	34.8	40.3	87
	22	111	75	36.7	40.3	87
	26.6	106.6	109.5	35.2	43.7	59.7
	12	100.16	65.11	39.47	40.12	80.12
	31	99.84	107.6	36.05	37.96	79.6
avg	24.12	100.02	84.562	36.444	40.476	78.684
SEM	3.38148	4.85211	9.95496	0.825461	0.919596	5.00802
d) A2A-CB1R +TM7-A2AR
	Basal	Forskolin	CGS 0.5 μM	CP55940 0.2 μM	CP55940 + Forskolin	CP55940 + CGS
	25.5	105.1	70	38.2	20.3	33.4
	20.5	125.3	103.7	28.4	29.6	43.2
	25.5	97	94.4	28.4	29.6	33.4
	20.1	88.11	90.16	30.14	40.16	40.13
	35.1	84.5	77.53	42.49	29.06	38.66
avg	25.34	100.002	87.158	33.526	29.744	37.758
SEM	2.70363	7.26884	6.00913	2.88285	3.14795	1.92405
e) A2A-CB1R +TM4-CB1R
	Basal	Forskolin	CGS 0.5 μM	CP55940 0.2 μM	CP55940 + Forskolin	CP55940 + CGS
	20	92.06	88.57	22.63	26.61	29.64
	21.43	108.23	72.32	29.11	24.32	26.61
	22.12	102.55	79.21	26.61	27.58	25.21
	10.5	97.16	83.04	22.63	26.61	29.11
	21.82	100	83.09	23.18	40.45	36.49
avg	19.174	100	81.246	24.832	29.114	29.412
SEM	2.19875	2.69578	2.68401	1.30172	2.88427	1.94614
f) A2A-CB1R +TM5-CB1R
	Basal	Forskolin	CGS 0.5 μM	CP55940 0.2 μM	CP55940 + Forskolin	CP55940 + CGS
	32.43	105.03	100.7	26.29	29.81	99.51
	21.46	99.51	105.03	53.02	28.76	108.87
	20	97.73	125.73	37.67	30.91	105.03
	10	97.73	103.15	23.18	34.43	94.28
	21.88	100	109.92	29.69	52.42	106.28
avg	21.154	100	108.906	33.97	35.266	102.794
SEM	3.56028	1.33878	4.46972	5.34003	4.39334	2.62052
g) A2A-CB1R +TM6-CB1R
	Basal	Forskolin	CGS 0.5 μM	CP55940 0.2 μM	CP55940 + Forskolin	CP55940 + CGS
	20	105.91	104.03	26.51	29.53	95.08
	18	100.35	102.17	25.57	25.57	88.48
	22	93.38	102.17	22.96	33.49	102.17
	22.41	100.35	95.08	25.57	31.73	109.79
	31.28	100	107.9	51.11	49.1	99.37
avg	22.738	99.998	102.27	30.344	33.884	98.978
SEM	2.27556	1.98743	2.07979	5.22509	4.02742	3.55418
h) A2A-CB1R +TM7-CB1R
	Basal	Forskolin	CGS 0.5 μM	CP55940 0.2 μM	CP55940 + Forskolin	CP55940 + CGS
	12	106.82	92	26.74	25.33	26.74
	23	103.04	75.65	29.25	28.73	27.72
	22.94	97.63	69.25	52.96	29.78	24.44
	21.4	92.5	84	23.57	29.78	22.74
	29.39	100	80.16	41.13	50.83	50.31
avg	21.746	99.998	80.212	34.73	32.89	30.39
SEM	2.79762	2.42509	3.83592	5.43925	4.55877	5.0556

## Sheet: Data values 4
	A2AR	A2AR-A1R	A2AR-CB1R	A2AR-D2R
	315.87	236.13	103.77	146.48
	204.93	188.68	67.46	145.51
	305.3	236.75	105.47	123.33
	244.15	194.18	115.57	117.76
	455.86	293.08	123.99	195.49
avg	305.222	229.764	103.252	145.714
SEM	42.7747	18.7781	9.6645	13.7127
